# Supplementary material for: Discovery of a sugar-based nanoparticle universally existing in boiling herbal water extracts and their immunostimulant effect
Source: Biochem Biophys Rep. 2018 Oct 11;16:62–8. doi: 10.1016/j.bbrep.2018.08.004 (PMC6186954; doi:10.1016/j.bbrep.2018.08.004)
Supplement: Supplementary file 1 — Supplementary material [file mmc1.zip]

Archive with 17 entries (17 files):
- 8.Otsuka_coi_disclosure.pdf
- 9.Shimada_coi_disclosure.pdf
- 10.Liu_coi_disclosure.pdf
- 11.Ikeda_coi_disclosure.pdf
- 12.Nakano_coi_disclosure.pdf
- 13.Suzuki_coi_disclosure.pdf
- 14.Maruyama_coi_disclosure.pdf
- 15.Zhou_coi_disclosure.pdf
- 16.Sakurai_coi_disclosure.pdf
- 17.Shibahara_coi_disclosure.pdf
- 1.Koizumi_coi_disclosure.pdf
- 2.Iitsuka_coi_disclosure.pdf
- 3.Inujima_coi_disclosure.pdf
- 4.Suzaki_coi_disclosure.pdf
- 5.Mizumo_coi_disclosure.pdf
- 6.Takeshita_coi_disclosure.pdf
- 7.Eto_coi_disclosure.pdf
